# Supplementary material for: Exploring the Antibacterial and Antiparasitic Activity of Phenylaminonaphthoquinones—Green Synthesis, Biological Evaluation and Computational Study
Source: Int J Mol Sci. 2024 Oct 3;25(19):10670. doi: 10.3390/ijms251910670 (PMC11870044; doi:10.3390/ijms251910670)
Supplement: Supplementary file 1 [file ijms-25-10670-s001.zip]

Archive with 1 entries (1 files):
- ijms-3240793-supplementary.pdf
